# Supplementary material for: The Effectiveness of Free Face Mask Distribution on Use of Face Masks. A Cluster Randomised Trial in Stovner District of Oslo, Norway
Source: Int J Environ Res Public Health. 2021 Aug 26;18(17):8971. doi: 10.3390/ijerph18178971 (PMC8430712; doi:10.3390/ijerph18178971)
Supplement: Supplementary file 1 [file ijerph-18-08971-s001.zip]

Archive with 7 entries (7 files):
- File S1 Study protocol.pdf
- File S2 CONSORT Checklist.pdf
- File S3 Information poster (in Norwegian).png
- File S4 Dataset Excel.csv
- File S5 Dataset Stata format.dta
- Table S1.pdf
- Table S2.pdf
