# Supplementary material for: The Effectiveness of Free Face Mask Distribution on Use of Face Masks. A Cluster Randomised Trial in Stovner District of Oslo, Norway
Source: Int J Environ Res Public Health. 2021 Aug 26;18(17):8971. doi: 10.3390/ijerph18178971 (PMC8430712; doi:10.3390/ijerph18178971)
Supplement: Supplementary file 1 [file ijerph-18-08971-s001.zip › File S4 Dataset Excel.csv]

date	store	total	masked	incorrectlymasked	unmasked	treated	host_1	host_2
03may2021	1	234	213	5	16	0
03may2021	2	132	127	3	2	1	1	4
03may2021	3	379	359	2	18	0
03may2021	4	385	321	18	46	0
03may2021	5	174	172	1	1	1	11	40
03may2021	6	61	54	0	7	0
03may2021	7	54	52	0	2	1	6	28
03may2021	8	419	396	12	11	0
03may2021	9	149	146	1	2	1	9	7
04may2021	1	225	210	6	9	0
04may2021	2	73	71	1	1	1	9	25
04may2021	3	375	369	3	3	1	10	38
04may2021	4	321	248	29	44	0
04may2021	5	129	124	2	3	1	6	16
04may2021	6	54	51	0	3	1	3	18
04may2021	7	49	35	1	13	0
04may2021	8	349	321	15	13	0
04may2021	9	141	138	2	1	1	11	34
05may2021	1	234	233	1	0	1	6	29
05may2021	2	95	92	1	2	1	9	25
05may2021	3	251	240	5	6	1	5	22
05may2021	4	181	154	10	17	0
05may2021	5	121	111	2	8	0
05may2021	6	61	55	1	5	0
05may2021	7	52	50	1	1	1	11	30
05may2021	8	315	290	15	10	0
05may2021	9	121	118	2	1	1	3	21
06may2021	1	184	181	0	3	1	3	22
06may2021	2	95	89	1	5	0
06may2021	3	258	256	0	2	1	1	18
06may2021	4	220	207	9	4	1	7	31
06may2021	5	116	103	4	9	0
06may2021	6	65	60	1	4	1	11	25
06may2021	7	45	37	1	7	1	8	33
06may2021	8	304	269	10	25	0
06may2021	9	113	93	8	12	0
07may2021	1	240	237	0	3	1	3	13
07may2021	2	103	99	0	4	1	1	16
07may2021	3	323	311	3	9	0
07may2021	4	289	267	9	13	1	5	26
07may2021	5	148	135	2	11	0
07may2021	6	60	56	0	4	1	9	36
07may2021	7	37	27	4	6	0
07may2021	8	359	320	15	24	0
07may2021	9	157	153	1	3	1	6	30
10may2021	1	198	194	0	4	1	2	19
10may2021	2	91	91	0	0	1	9	7
10may2021	3	423	396	14	13	0
10may2021	4	209	193	11	5	1	11	32
10may2021	5	157	152	0	5	1	1	17
10may2021	6	61	60	1	0	1	3	19
10may2021	7	69	59	1	9	0
10may2021	8	465	439	13	13	0
10may2021	9	106	101	3	2	0
11may2021	1	202	194	1	7	0
11may2021	2	101	91	1	9	1	8	34
11may2021	3	250	227	11	12	0
11may2021	4	252	202	15	35	0
11may2021	5	19	11	2	6	0
11may2021	6	79	74	4	1	1	13	42
11may2021	7	43	35	1	7	0
11may2021	8	408	382	12	14	1	11	39
11may2021	9	134	128	3	3	1	10	37
12may2021	1	316	294	2	20	0
12may2021	2	147	137	0	10	1	8	23
12may2021	3	263	237	9	17	0
12may2021	4	261	244	12	5	1	11	41
12may2021	5	147	141	4	2	1	6	27
12may2021	6	59	56	0	3	0
12may2021	7	56	52	0	4	1	9	35
12may2021	8	483	427	13	43	0
12may2021	9	161	151	1	9	0
14may2021	1	249	231	4	14	0
14may2021	2	111	103	3	5	1	10	15
14may2021	3	237	228	2	7	1	5	25
14may2021	4	229	217	7	5	1	3	20
14may2021	5	127	119	3	5	1	1	14
14may2021	6	67	59	0	8	0
14may2021	7	81	47	2	32	0
14may2021	8	426	303	45	78	0
14may2021	9	142	141	1	0	1	11	39
18may2021	1	229	208	2	19	0
18may2021	2	98	85	2	11	1	5	24
18may2021	3	271	249	4	18	0
18may2021	4	269	245	15	9	1	12	32
18may2021	5	149	128	3	18	0
18may2021	6	75	70	0	5	0
18may2021	7	57	48	4	5	1	8	26
18may2021	8	392	359	15	18	1	1	15
18may2021	9	166	149	4	13	0
19may2021	1	169	150	1	18	0
19may2021	2	100	96	1	3	1	3	6
19may2021	3	208	198	3	7	1	5	12
19may2021	4	257	209	16	32	0
19may2021	5	121	115	1	5	1	4	23
19may2021	6	79	71	2	6	0
19may2021	7	51	28	6	17	0
19may2021	8	325	291	20	14	1	10	16
19may2021	9	127	124	2	1	1	9	32
20may2021	1	167	163	0	4	1	9	8
20may2021	2	106	90	4	12	0
20may2021	3	222	205	3	14	0
20may2021	4	277	249	16	12	1	4	23
20may2021	5	147	137	5	5	1	5	12
20may2021	6	82	77	1	4	0
20may2021	7	47	26	1	20	0
20may2021	8	299	277	11	11	1	3	6
20may2021	9	145	142	3	0	1	10	16
21may2021	1	244	227	1	16	0
21may2021	2	101	91	4	6	1	1	16
21may2021	3	292	285	3	4	1	6	9
21may2021	4	303	254	15	34	0
21may2021	5	162	156	5	1	1	10	26
21may2021	6	81	71	0	10	0
21may2021	7	66	45	4	17	0
21may2021	8	387	362	9	16	1	8	32
21may2021	9	174	167	2	5	1	13	18
